# Supplementary material for: Time estimation and passage of time judgment predict eating behaviors during COVID-19 lockdown
Source: Front Psychol. 2022 Aug 22;13:961092. doi: 10.3389/fpsyg.2022.961092 (PMC9444799; doi:10.3389/fpsyg.2022.961092)
Supplement: Supplementary file 1 [file Table_1.xlsx]

## Sheet: time_eating_160subjects_clean4_
outliers_2std	originalOrder	age	gender	DASS	STAIS	STAIT	timeePassge_feels_slow_before	snackingFrequency_before	overeatingFrequency_before	timeePassge_feels_slow_during	snackingFrequency_during	overeatingFrequency_during	TP_ratio2	recode_timePassageDifference	recode_snackingDifference	recode_overeatDifference	TP_ratio2_mean	recode_timePassageDifference_mean	recode_snackingDifference_mean	recode_overeatDifference_mean	DASS_mean	STAIS_mean	STAIT_mean	dev_TP	dev_PoTJ	dev_DASS	dev_STAIS	dev_STAIT	prod_TPdevXPoTJ	prod_TPdevXSTAIT	prod_TPdevXSTAIS	prod_TPdevXDASS	prod_PoTJdevXSTAIS	prod_PoTJdevXSTAIT	prod_PoTJdevXDASS	prod_TPdevXPoTJXSTAIS	prod_TPdevXPoTJXSTAIT	prod_TPdevXPoTJXDASS	PoTJ_medianSplit	DASS_median	STAIS_median	STAIT_median	TP_median	PoTJ_median
1	23	19	1	32	45	47	1	4	5	4	4	5	#NULL!	8	5	5	0.962094	5.66026	5.35897	5.42208	27.0833	44.3205	44.7308	#NULL!	-2.33974	-4.91667	-0.679487	-2.26923	#NULL!	#NULL!	#NULL!	#NULL!	1.58983	5.30942	11.5037	#NULL!	#NULL!	#NULL!	2	2	2	2	#NULL!	2
1	29	21	2	28	46	47	4	4	4	4	4	4	#NULL!	5	5	5	0.962094	5.66026	5.35897	5.42208	27.0833	44.3205	44.7308	#NULL!	0.660256	-0.916667	-1.67949	-2.26923	#NULL!	#NULL!	#NULL!	#NULL!	-1.10889	-1.49827	-0.605235	#NULL!	#NULL!	#NULL!	1	2	2	2	#NULL!	1
1	35	20	2	16	58	45	2	2	2	1	2	2	#NULL!	4	5	5	0.962094	5.66026	5.35897	5.42208	27.0833	44.3205	44.7308	#NULL!	1.66026	11.0833	-13.6795	-0.269231	#NULL!	#NULL!	#NULL!	#NULL!	-22.7115	-0.446992	18.4012	#NULL!	#NULL!	#NULL!	1	1	2	2	#NULL!	1
1	55	20	1	19	53	47	4	1	1	5	1	1	#NULL!	6	5	5	0.962094	5.66026	5.35897	5.42208	27.0833	44.3205	44.7308	#NULL!	-0.339744	8.08333	-8.67949	-2.26923	#NULL!	#NULL!	#NULL!	#NULL!	2.9488	0.770957	-2.74626	#NULL!	#NULL!	#NULL!	2	1	2	2	#NULL!	2
1	76	29	1	28	35	36	4	2	3	1	2	2	#NULL!	2	5	4	0.962094	5.66026	5.35897	5.42208	27.0833	44.3205	44.7308	#NULL!	3.66026	-0.916667	9.32051	8.73077	#NULL!	#NULL!	#NULL!	#NULL!	34.1155	31.9569	-3.35524	#NULL!	#NULL!	#NULL!	1	2	1	1	#NULL!	1
0	77	19	2	56	50	53	3	3	3	4	4	4	#NULL!	6	6	6	0.962094	5.66026	5.35897	5.42208	27.0833	44.3205	44.7308	#NULL!	-0.339744	-28.9167	-5.67949	-8.26923	#NULL!	#NULL!	#NULL!	#NULL!	1.92957	2.80942	9.82425	#NULL!	#NULL!	#NULL!	2	2	2	2	#NULL!	2
0	78	18	1	24	39	49	1	5	5	1	5	5	#NULL!	5	5	5	0.962094	5.66026	5.35897	5.42208	27.0833	44.3205	44.7308	#NULL!	0.660256	3.08333	5.32051	-4.26923	#NULL!	#NULL!	#NULL!	#NULL!	3.5129	-2.81879	2.03579	#NULL!	#NULL!	#NULL!	1	1	1	2	#NULL!	1
1	82	18	2	38	54	56	2	2	2	1	1	1	#NULL!	4	4	4	0.962094	5.66026	5.35897	5.42208	27.0833	44.3205	44.7308	#NULL!	1.66026	-10.9167	-9.67949	-11.2692	#NULL!	#NULL!	#NULL!	#NULL!	-16.0704	-18.7098	-18.1245	#NULL!	#NULL!	#NULL!	1	2	2	2	#NULL!	1
1	109	21	1	18	31	32	2	4	3	5	5	5	2.03186	8	6	7	#NULL!	5.66026	5.35897	5.42208	27.0833	44.3205	44.7308	#NULL!	-2.33974	9.08333	13.3205	12.7308	#NULL!	#NULL!	#NULL!	#NULL!	-31.1666	-29.7867	-21.2527	#NULL!	#NULL!	#NULL!	2	1	1	1	#NULL!	2
1	121	19	2	14	39	35	3	3	3	3	3	3	#NULL!	5	5	5	0.962094	5.66026	5.35897	5.42208	27.0833	44.3205	44.7308	#NULL!	0.660256	13.0833	5.32051	9.73077	#NULL!	#NULL!	#NULL!	#NULL!	3.5129	6.4248	8.63835	#NULL!	#NULL!	#NULL!	1	1	1	1	#NULL!	1
1	141	19	2	15	29	41	2	3	2	2	2	2	#NULL!	5	4	5	0.962094	5.66026	5.35897	5.42208	27.0833	44.3205	44.7308	#NULL!	0.660256	12.0833	15.3205	3.73077	#NULL!	#NULL!	#NULL!	#NULL!	10.1155	2.46326	7.9781	#NULL!	#NULL!	#NULL!	1	1	1	1	#NULL!	1
1	99	18	2	47	31	35	1	3	4	4	2	2	1.62617	8	4	3	0.962094	5.66026	5.35897	5.42208	27.0833	44.3205	44.7308	-0.664079	-2.33974	-19.9167	13.3205	9.73077	1.55377	-6.462	-8.84587	13.2262	-31.1666	-22.7675	46.5999	20.6971	15.1194	-30.946	2	2	1	1	2	2
1	12	40	2	56	78	73	3	5	4	3	5	5	0.322433	5	5	6	0.962094	5.66026	5.35897	5.42208	27.0833	44.3205	44.7308	0.639661	0.660256	-28.9167	-33.6795	-28.2692	0.422341	-18.0827	-21.5435	-18.4969	-22.2371	-18.6649	-19.0924	-14.2242	-11.9392	-12.2127	1	2	2	2	1	1
1	106	24	2	17	48	41	5	5	4	1	5	4	1.17311	1	5	5	0.962094	5.66026	5.35897	5.42208	27.0833	44.3205	44.7308	-0.211018	4.66026	10.0833	-3.67949	3.73077	-0.983396	-0.787258	0.776437	-2.12776	-17.1474	17.3863	46.9909	3.61839	-3.66882	-9.91591	1	1	2	1	2	1
1	133	18	2	55	74	72	1	4	3	4	4	4	1.10164	8	5	6	0.962094	5.66026	5.35897	5.42208	27.0833	44.3205	44.7308	-0.139543	-2.33974	-27.9167	-29.6795	-27.2692	0.326494	3.80522	4.14155	3.89557	69.4424	63.803	65.3178	-9.69017	-8.90324	-9.11462	2	2	2	2	2	2
1	10	19	2	19	44	49	1	2	2	3	5	5	0.251943	7	8	8	0.962094	5.66026	5.35897	5.42208	27.0833	44.3205	44.7308	0.710151	-1.33974	8.08333	0.320513	-4.26923	-0.951421	-3.0318	0.227613	5.74039	-0.429405	5.71967	-10.8296	-0.304943	4.06183	-7.69065	2	1	2	2	1	2
1	31	20	2	17	44	59	3	2	2	2	2	2	1.36487	4	5	5	0.962094	5.66026	5.35897	5.42208	27.0833	44.3205	44.7308	-0.402779	1.66026	10.0833	0.320513	-14.2692	-0.668716	5.74734	-0.129096	-4.06135	0.532133	-23.6906	16.7409	-0.214332	9.54206	-6.74288	1	1	2	2	2	1
1	24	18	1	16	24	31	1	5	5	5	5	5	0.806788	9	5	5	0.962094	5.66026	5.35897	5.42208	27.0833	44.3205	44.7308	0.155306	-3.33974	11.0833	20.3205	13.7308	-0.518683	2.13248	3.15591	1.72131	-67.8653	-45.8572	-37.0155	-10.5399	-7.12192	-5.74874	2	1	1	1	1	2
1	95	18	2	24	55	45	1	1	1	5	5	5	0.410357	9	9	9	0.962094	5.66026	5.35897	5.42208	27.0833	44.3205	44.7308	0.551737	-3.33974	3.08333	-10.6795	-0.269231	-1.84266	-0.148545	-5.89227	1.70119	35.6667	0.899162	-10.2975	19.6787	0.496101	-5.68154	2	1	2	2	1	2
1	136	20	1	44	64	28	5	2	1	5	1	1	0.55235	5	4	5	0.962094	5.66026	5.35897	5.42208	27.0833	44.3205	44.7308	0.409744	0.660256	-16.9167	-19.6795	16.7308	0.270536	6.85534	-8.06356	-6.93151	-12.9935	11.0466	-11.1693	-5.32402	4.52628	-4.57657	1	2	2	1	1	1
1	19	21	2	43	67	57	3	3	2	4	3	3	1.79795	6	5	6	0.962094	5.66026	5.35897	5.42208	27.0833	44.3205	44.7308	-0.835853	-0.339744	-15.9167	-22.6795	-12.2692	0.283976	10.2553	18.9567	13.304	7.70521	4.16839	5.40759	-6.44042	-3.48416	-4.51994	2	2	2	2	2	2
1	152	21	1	17	36	35	1	3	1	1	2	1	1.57609	5	4	5	0.962094	5.66026	5.35897	5.42208	27.0833	44.3205	44.7308	-0.613999	0.660256	10.0833	8.32051	9.73077	-0.405397	-5.97468	-5.10878	-6.19115	5.49367	6.4248	6.65759	-3.37311	-3.94482	-4.08775	1	1	1	1	2	1
1	38	21	2	38	70	60	3	2	2	3	4	4	0.434835	5	7	7	0.962094	5.66026	5.35897	5.42208	27.0833	44.3205	44.7308	0.527259	0.660256	-10.9167	-25.6795	-15.2692	0.348126	-8.05084	-13.5398	-5.75591	-16.955	-10.0816	-7.2078	-8.93971	-5.31562	-3.80038	1	2	2	2	1	1
1	131	21	1	20	42	37	3	4	4	1	5	4	1.15795	3	6	5	0.962094	5.66026	5.35897	5.42208	27.0833	44.3205	44.7308	-0.195853	2.66026	7.08333	2.32051	7.73077	-0.521018	-1.51409	-0.454479	-1.38729	6.17316	20.5658	18.8435	-1.20903	-4.02787	-3.69055	1	1	1	1	2	1
1	93	23	2	49	51	58	1	4	2	1	4	2	0.721695	5	5	5	0.962094	5.66026	5.35897	5.42208	27.0833	44.3205	44.7308	0.240399	0.660256	-21.9167	-6.67949	-13.2692	0.158725	-3.18991	-1.60574	-5.26875	-4.41017	-8.76109	-14.4706	-1.0602	-2.10616	-3.47873	1	2	2	2	1	1
1	68	21	2	17	28	43	1	1	2	3	4	4	0.705577	7	8	7	0.962094	5.66026	5.35897	5.42208	27.0833	44.3205	44.7308	0.256517	-1.33974	10.0833	16.3205	1.73077	-0.343668	0.443972	4.1865	2.58655	-21.8653	-2.31879	-13.5091	-5.60883	-0.594809	-3.46531	2	1	1	1	1	2
1	6	18	2	14	36	40	3	3	3	5	5	5	0.796475	7	7	7	0.962094	5.66026	5.35897	5.42208	27.0833	44.3205	44.7308	0.165619	-1.33974	13.0833	8.32051	4.73077	-0.221887	0.783507	1.37804	2.16685	-11.1474	-6.33802	-17.5283	-1.84622	-1.0497	-2.90303	2	1	1	1	1	2
0	67	20	1	20	23	39	2	2	2	2	2	3	1.56541	5	5	6	0.962094	5.66026	5.35897	5.42208	27.0833	44.3205	44.7308	-0.603319	0.660256	7.08333	21.3205	5.73077	-0.398345	-3.45748	-12.8631	-4.27351	14.077	3.78378	4.67682	-8.49292	-2.28282	-2.82161	1	1	1	1	2	1
1	122	18	2	33	54	49	4	3	4	3	3	3	0.682385	4	5	4	0.962094	5.66026	5.35897	5.42208	27.0833	44.3205	44.7308	0.279709	1.66026	-5.91667	-9.67949	-4.26923	0.464389	-1.19414	-2.70744	-1.65495	-16.0704	-7.08802	-9.82318	-4.49505	-1.98258	-2.74764	1	2	2	2	1	1
1	3	24	2	25	41	53	1	2	2	5	4	3	0.614205	9	7	6	0.962094	5.66026	5.35897	5.42208	27.0833	44.3205	44.7308	0.347889	-3.33974	2.08333	3.32051	-8.26923	-1.16186	-2.87678	1.15517	0.72477	-11.0897	27.6171	-6.9578	-3.85798	9.6077	-2.42054	2	1	1	2	1	2
1	159	52	2	18	50	29	2	3	1	4	4	4	0.779013	7	6	8	0.962094	5.66026	5.35897	5.42208	27.0833	44.3205	44.7308	0.183081	-1.33974	9.08333	-5.67949	15.7308	-0.245282	2.88001	-1.03981	1.66299	7.60906	-21.0752	-12.1693	1.39308	-3.85848	-2.22798	2	1	2	1	1	2
1	97	19	1	18	31	37	2	4	5	1	4	4	1.09577	4	5	4	0.962094	5.66026	5.35897	5.42208	27.0833	44.3205	44.7308	-0.133676	1.66026	9.08333	13.3205	7.73077	-0.221936	-1.03342	-1.78063	-1.21422	22.1155	12.8351	15.0807	-2.9563	-1.71573	-2.01592	1	1	1	1	2	1
1	17	57	2	25	42	42	2	1	1	5	4	4	0.581743	8	8	8	0.962094	5.66026	5.35897	5.42208	27.0833	44.3205	44.7308	0.380351	-2.33974	2.08333	2.32051	2.73077	-0.889925	1.03865	0.88261	0.792399	-5.4294	-6.3893	-4.87447	-2.06508	-2.43018	-1.85401	2	1	1	1	1	2
1	81	19	2	34	51	49	3	2	3	3	2	3	0.567557	5	5	5	0.962094	5.66026	5.35897	5.42208	27.0833	44.3205	44.7308	0.394537	0.660256	-6.91667	-6.67949	-4.26923	0.260496	-1.68437	-2.63531	-2.72888	-4.41017	-2.81879	-4.56677	-1.73998	-1.11212	-1.80176	1	2	2	2	1	1
1	117	19	1	18	30	32	1	2	2	1	1	1	1.25869	5	4	4	0.962094	5.66026	5.35897	5.42208	27.0833	44.3205	44.7308	-0.296599	0.660256	9.08333	14.3205	12.7308	-0.195831	-3.77593	-4.24744	-2.6941	9.45521	8.40557	5.99733	-2.8044	-2.49308	-1.7788	1	1	1	1	2	1
1	36	26	1	16	43	42	1	1	1	1	1	1	1.20222	5	5	5	0.962094	5.66026	5.35897	5.42208	27.0833	44.3205	44.7308	-0.240121	0.660256	11.0833	1.32051	2.73077	-0.158541	-0.655714	-0.317082	-2.66134	0.871877	1.80301	7.31784	-0.209356	-0.432939	-1.75716	1	1	1	1	2	1
1	73	19	1	23	28	37	3	2	1	2	2	1	1.20687	4	5	5	0.962094	5.66026	5.35897	5.42208	27.0833	44.3205	44.7308	-0.244781	1.66026	4.08333	16.3205	7.73077	-0.406399	-1.89234	-3.99495	-0.999521	27.0962	12.8351	6.77938	-6.63263	-3.14177	-1.65946	1	1	1	1	2	1
1	43	46	1	14	26	33	2	1	1	4	2	2	0.880012	7	6	6	0.962094	5.66026	5.35897	5.42208	27.0833	44.3205	44.7308	0.0820824	-1.33974	13.0833	18.3205	11.7308	-0.109969	0.962889	1.50379	1.07391	-24.5448	-15.7162	-17.5283	-2.01469	-1.29002	-1.43877	2	1	1	1	1	2
0	53	19	2	24	33	37	2	4	4	4	4	4	0.62794	7	5	5	0.962094	5.66026	5.35897	5.42208	27.0833	44.3205	44.7308	0.334154	-1.33974	3.08333	11.3205	7.73077	-0.447681	2.58327	3.7828	1.03031	-15.1666	-10.3572	-4.13088	-5.06798	-3.46092	-1.38035	2	1	1	1	1	2
1	135	20	2	16	40	45	2	5	5	3	5	5	0.601663	6	5	5	0.962094	5.66026	5.35897	5.42208	27.0833	44.3205	44.7308	0.360431	-0.339744	11.0833	4.32051	-0.269231	-0.122454	-0.0970392	1.55725	3.99478	-1.46787	0.0914694	-3.76549	-0.529065	0.0329685	-1.3572	2	1	1	2	1	2
1	34	20	1	17	39	36	2	4	1	1	4	1	1.04285	4	5	5	0.962094	5.66026	5.35897	5.42208	27.0833	44.3205	44.7308	-0.0807526	1.66026	10.0833	5.32051	8.73077	-0.13407	-0.705033	-0.429645	-0.814256	8.83342	14.4953	16.7409	-0.713322	-1.17053	-1.35187	1	1	1	1	2	1
1	40	21	2	32	46	52	4	3	2	2	4	4	0.862465	3	6	7	0.962094	5.66026	5.35897	5.42208	27.0833	44.3205	44.7308	0.0996294	2.66026	-4.91667	-1.67949	-7.26923	0.26504	-0.724229	-0.167326	-0.489844	-4.46787	-19.338	-13.0796	-0.445131	-1.92663	-1.30311	1	2	2	2	1	1
1	92	52	2	32	38	33	2	2	3	2	4	4	0.57343	5	7	6	0.962094	5.66026	5.35897	5.42208	27.0833	44.3205	44.7308	0.388664	0.660256	-4.91667	6.32051	11.7308	0.256618	4.55933	2.45656	-1.91093	4.17316	7.74532	-3.24626	1.62196	3.01033	-1.26171	1	2	1	1	1	1
1	33	21	2	14	57	24	1	2	1	2	3	1	0.694823	6	6	5	0.962094	5.66026	5.35897	5.42208	27.0833	44.3205	44.7308	0.267271	-0.339744	13.0833	-12.6795	20.7308	-0.0908037	5.54074	-3.38886	3.4968	4.30777	-7.04315	-4.44498	1.15134	-1.88243	-1.18802	2	1	2	1	1	2
0	110	27	1	42	50	58	1	3	3	2	3	3	1.19031	6	5	5	0.962094	5.66026	5.35897	5.42208	27.0833	44.3205	44.7308	-0.228213	-0.339744	-14.9167	-5.67949	-13.2692	0.0775338	3.02821	1.29613	3.40417	1.92957	4.50814	5.06784	-0.440352	-1.02881	-1.15655	2	2	2	2	2	2
1	58	23	#NULL!	36	46	44	3	4	3	3	3	2	0.770202	5	4	4	0.962094	5.66026	5.35897	5.42208	27.0833	44.3205	44.7308	0.191892	0.660256	-8.91667	-1.67949	0.730769	0.126698	0.140229	-0.322281	-1.71104	-1.10889	0.482495	-5.88729	-0.212788	0.0925871	-1.12973	1	2	2	1	1	1
1	60	43	2	16	22	28	3	3	3	4	3	3	0.664737	6	5	5	0.962094	5.66026	5.35897	5.42208	27.0833	44.3205	44.7308	0.297357	-0.339744	11.0833	22.3205	16.7308	-0.101025	4.97502	6.63717	3.29571	-7.58325	-5.68417	-3.76549	-2.25494	-1.69023	-1.1197	2	1	1	1	1	2
1	107	22	2	35	33	57	5	5	4	5	5	4	0.753772	5	5	5	0.962094	5.66026	5.35897	5.42208	27.0833	44.3205	44.7308	0.208322	0.660256	-7.91667	11.3205	-12.2692	0.137546	-2.55596	2.35832	-1.64922	7.47444	-8.10084	-5.22703	1.55709	-1.68759	-1.08891	1	2	1	2	1	1
1	84	21	2	31	61	48	5	5	5	5	5	5	0.580482	5	5	5	0.962094	5.66026	5.35897	5.42208	27.0833	44.3205	44.7308	0.381612	0.660256	-3.91667	-16.6795	-3.26923	0.251962	-1.24758	-6.3651	-1.49465	-11.0127	-2.15853	-2.586	-4.2026	-0.823722	-0.986851	1	2	2	2	1	1
1	132	20	1	21	43	38	2	3	4	1	2	2	1.04568	4	4	3	0.962094	5.66026	5.35897	5.42208	27.0833	44.3205	44.7308	-0.0835826	1.66026	6.08333	1.32051	6.73077	-0.138769	-0.562575	-0.110372	-0.508461	2.19239	11.1748	10.0999	-0.183246	-0.934019	-0.844176	1	1	1	1	2	1
1	94	20	2	30	38	43	2	4	3	2	4	4	0.549098	5	5	6	0.962094	5.66026	5.35897	5.42208	27.0833	44.3205	44.7308	0.412996	0.660256	-2.91667	6.32051	1.73077	0.272684	0.714801	2.61035	-1.20457	4.17316	1.14275	-1.92575	1.7235	0.471952	-0.795327	1	2	1	1	1	1
1	116	21	1	22	45	46	4	4	3	4	4	2	1.193	5	5	4	0.962094	5.66026	5.35897	5.42208	27.0833	44.3205	44.7308	-0.230904	0.660256	5.08333	-0.679487	-1.26923	-0.152456	0.29307	0.156896	-1.17376	-0.448636	-0.838018	3.3563	0.103592	0.193501	-0.774983	1	1	2	2	2	1
1	48	32	1	30	47	44	2	2	2	3	3	3	1.73722	6	6	6	0.962094	5.66026	5.35897	5.42208	27.0833	44.3205	44.7308	-0.775124	-0.339744	-2.91667	-2.67949	0.730769	0.263343	-0.566436	2.07693	2.26078	0.910339	-0.248274	0.990919	-0.705625	0.192443	-0.768085	2	2	2	1	2	2
1	88	47	2	23	30	33	2	3	2	5	2	2	0.88564	8	4	5	0.962094	5.66026	5.35897	5.42208	27.0833	44.3205	44.7308	0.0764544	-2.33974	4.08333	14.3205	11.7308	-0.178884	0.896869	1.09487	0.312189	-33.5063	-27.447	-9.55395	-2.56171	-2.09844	-0.730441	2	1	1	1	1	2
1	153	20	1	12	20	20	1	1	1	1	1	1	1.03272	5	5	5	0.962094	5.66026	5.35897	5.42208	27.0833	44.3205	44.7308	-0.0706226	0.660256	15.0833	24.3205	24.7308	-0.046629	-1.74655	-1.71758	-1.06522	16.0578	16.3286	9.95887	-1.13404	-1.15317	-0.703321	1	1	1	1	2	1
1	47	28	1	25	36	40	4	1	3	3	1	3	1.15513	4	5	5	0.962094	5.66026	5.35897	5.42208	27.0833	44.3205	44.7308	-0.193039	1.66026	2.08333	8.32051	4.73077	-0.320494	-0.913221	-1.60618	-0.402164	13.8142	7.85429	3.45887	-2.66667	-1.51618	-0.667695	1	1	1	1	2	1
1	108	19	1	15	35	37	2	2	2	2	2	2	1.04411	5	5	5	0.962094	5.66026	5.35897	5.42208	27.0833	44.3205	44.7308	-0.0820156	0.660256	12.0833	9.32051	7.73077	-0.0541513	-0.634044	-0.764428	-0.991022	6.15393	5.10429	7.9781	-0.504718	-0.418632	-0.654329	1	1	1	1	2	1
1	139	20	1	18	31	32	2	4	4	4	4	4	0.909302	7	5	5	0.962094	5.66026	5.35897	5.42208	27.0833	44.3205	44.7308	0.0527924	-1.33974	9.08333	13.3205	12.7308	-0.0707282	0.672087	0.703221	0.479531	-17.8461	-17.056	-12.1693	-0.942136	-0.900425	-0.642448	2	1	1	1	1	2
1	66	45	1	26	60	57	2	4	5	2	4	5	1.83465	5	5	5	0.962094	5.66026	5.35897	5.42208	27.0833	44.3205	44.7308	-0.872556	0.660256	1.08333	-15.6795	-12.2692	-0.57611	10.7056	13.6812	-0.945269	-10.3525	-8.10084	0.715278	9.03312	7.06843	-0.62412	1	2	2	2	2	1
1	5	18	2	30	35	54	2	2	2	4	5	4	1.12014	7	8	7	0.962094	5.66026	5.35897	5.42208	27.0833	44.3205	44.7308	-0.158048	-1.33974	-2.91667	9.32051	-9.26923	0.211743	1.46498	-1.47308	0.460972	-12.4871	12.4184	3.90759	1.97356	-1.9627	-0.617585	2	2	1	2	2	2
1	150	20	1	14	47	41	3	3	3	4	3	2	0.830492	6	5	4	0.962094	5.66026	5.35897	5.42208	27.0833	44.3205	44.7308	0.131602	-0.339744	13.0833	-2.67949	3.73077	-0.0447111	0.490978	-0.352627	1.7218	0.910339	-1.2675	-4.44498	0.119803	-0.166807	-0.58497	2	1	2	1	1	2
1	144	19	1	23	44	50	3	1	1	2	1	1	1.04742	4	5	5	0.962094	5.66026	5.35897	5.42208	27.0833	44.3205	44.7308	-0.0853236	1.66026	4.08333	0.320513	-5.26923	-0.141659	0.44959	-0.0273473	-0.348405	0.532133	-8.74827	6.77938	-0.0454036	0.746435	-0.578441	1	1	2	2	2	1
1	156	18	2	31	58	48	5	2	1	5	3	1	0.753335	5	6	5	0.962094	5.66026	5.35897	5.42208	27.0833	44.3205	44.7308	0.208759	0.660256	-3.91667	-13.6795	-3.26923	0.137835	-0.682483	-2.85572	-0.817641	-9.03197	-2.15853	-2.586	-1.88551	-0.450613	-0.539853	1	2	2	2	1	1
1	125	23	1	25	38	39	2	4	4	2	4	4	1.35378	5	5	5	0.962094	5.66026	5.35897	5.42208	27.0833	44.3205	44.7308	-0.391684	0.660256	2.08333	6.32051	5.73077	-0.258612	-2.24465	-2.47564	-0.816008	4.17316	3.78378	1.37553	-1.63456	-1.48204	-0.538774	1	1	1	1	2	1
1	112	24	2	24	49	47	3	4	2	3	3	1	1.20064	5	4	4	0.962094	5.66026	5.35897	5.42208	27.0833	44.3205	44.7308	-0.238549	0.660256	3.08333	-4.67949	-2.26923	-0.157503	0.541322	1.11629	-0.735525	-3.08966	-1.49827	2.03579	0.737034	0.357411	-0.485635	1	1	2	2	2	1
0	64	19	2	18	40	35	3	5	3	3	5	4	1.04185	5	5	6	0.962094	5.66026	5.35897	5.42208	27.0833	44.3205	44.7308	-0.0797536	0.660256	9.08333	4.32051	9.73077	-0.0526578	-0.776064	-0.344577	-0.724429	2.85265	6.4248	5.99733	-0.227509	-0.512401	-0.478309	1	1	1	1	2	1
1	113	20	2	26	46	52	1	3	3	4	4	4	0.77995	8	6	6	0.962094	5.66026	5.35897	5.42208	27.0833	44.3205	44.7308	0.182144	-2.33974	1.08333	-1.67949	-7.26923	-0.426171	-1.32405	-0.305909	0.197323	3.92957	17.0081	-2.53472	0.715749	3.09794	-0.461685	2	2	2	2	1	2
1	120	18	1	14	20	20	1	4	2	1	4	2	1.01047	5	5	5	0.962094	5.66026	5.35897	5.42208	27.0833	44.3205	44.7308	-0.0483756	0.660256	13.0833	24.3205	24.7308	-0.0319403	-1.19637	-1.17652	-0.632914	16.0578	16.3286	8.63835	-0.776805	-0.789909	-0.417886	1	1	1	1	2	1
1	61	36	2	20	40	44	1	3	4	1	4	4	1.05058	5	6	5	0.962094	5.66026	5.35897	5.42208	27.0833	44.3205	44.7308	-0.0884876	0.660256	7.08333	4.32051	0.730769	-0.0584245	-0.064664	-0.382312	-0.626787	2.85265	0.482495	4.67682	-0.252424	-0.0426948	-0.41384	1	1	1	1	2	1
1	86	18	2	17	34	35	1	2	2	1	4	4	1.01737	5	7	7	0.962094	5.66026	5.35897	5.42208	27.0833	44.3205	44.7308	-0.0552756	0.660256	10.0833	10.3205	9.73077	-0.0364961	-0.537874	-0.570473	-0.557363	6.81418	6.4248	6.65759	-0.376658	-0.355135	-0.368002	1	1	1	1	2	1
1	114	18	1	31	57	49	2	5	4	2	2	2	0.820293	5	2	3	0.962094	5.66026	5.35897	5.42208	27.0833	44.3205	44.7308	0.141801	0.660256	-3.91667	-12.6795	-4.26923	0.0936253	-0.605383	-1.79797	-0.555389	-8.37171	-2.81879	-2.586	-1.18712	-0.399708	-0.366699	1	2	2	2	1	1
1	96	21	2	35	62	68	1	2	2	5	5	5	0.975588	9	8	8	0.962094	5.66026	5.35897	5.42208	27.0833	44.3205	44.7308	-0.0134936	-3.33974	-7.91667	-17.6795	-23.2692	0.0450653	0.313986	0.23856	0.106825	59.045	77.7133	26.4396	-0.796731	-1.04863	-0.356767	2	2	2	2	2	2
1	123	19	1	25	51	48	2	1	3	3	2	2	0.461912	6	6	4	0.962094	5.66026	5.35897	5.42208	27.0833	44.3205	44.7308	0.500182	-0.339744	2.08333	-6.67949	-3.26923	-0.169934	-1.63521	-3.34096	1.04205	2.26931	1.1107	-0.707799	1.13507	0.555553	-0.354029	2	1	2	2	1	2
1	54	19	2	29	51	60	4	1	1	4	1	1	0.694462	5	5	5	0.962094	5.66026	5.35897	5.42208	27.0833	44.3205	44.7308	0.267632	0.660256	-1.91667	-6.67949	-15.2692	0.176706	-4.08654	-1.78765	-0.512962	-4.41017	-10.0816	-1.26549	-1.18031	-2.69816	-0.338686	1	2	2	2	1	1
1	87	29	2	32	30	33	4	3	1	3	1	1	0.922722	4	3	5	0.962094	5.66026	5.35897	5.42208	27.0833	44.3205	44.7308	0.0393724	1.66026	-4.91667	14.3205	11.7308	0.0653682	0.461868	0.563833	-0.193581	23.7757	19.4761	-8.16293	0.936107	0.76682	-0.321394	1	2	1	1	1	1
1	56	19	2	36	29	44	2	5	5	2	5	5	0.909015	5	5	5	0.962094	5.66026	5.35897	5.42208	27.0833	44.3205	44.7308	0.0530794	0.660256	-8.91667	15.3205	0.730769	0.035046	0.0387888	0.813203	-0.473291	10.1155	0.482495	-5.88729	0.536923	0.0256105	-0.312493	1	2	1	1	1	1
1	25	21	2	34	63	57	3	2	2	4	4	2	1.07203	6	7	5	0.962094	5.66026	5.35897	5.42208	27.0833	44.3205	44.7308	-0.109939	-0.339744	-6.91667	-18.6795	-12.2692	0.0373509	1.34886	2.0536	0.760409	6.34624	4.16839	2.34989	-0.697696	-0.458267	-0.258344	2	2	2	2	2	2
0	15	19	2	26	33	42	2	4	3	2	4	3	1.28907	5	5	5	0.962094	5.66026	5.35897	5.42208	27.0833	44.3205	44.7308	-0.326978	0.660256	1.08333	11.3205	2.73077	-0.215889	-0.8929	-3.70155	-0.354226	7.47444	1.80301	0.715278	-2.44398	-0.589543	-0.23388	1	2	1	1	2	1
1	79	19	1	32	52	54	1	4	2	1	5	5	0.89393	5	6	8	0.962094	5.66026	5.35897	5.42208	27.0833	44.3205	44.7308	0.0681644	0.660256	-4.91667	-7.67949	-9.26923	0.045006	-0.631831	-0.523467	-0.335141	-5.07043	-6.12007	-3.24626	-0.345623	-0.417171	-0.221279	1	2	2	2	1	1
1	21	20	2	26	42	41	4	2	2	4	2	2	1.24799	5	5	5	0.962094	5.66026	5.35897	5.42208	27.0833	44.3205	44.7308	-0.285893	0.660256	1.08333	2.32051	3.73077	-0.188762	-1.0666	-0.663418	-0.309717	1.53213	2.46326	0.715278	-0.438026	-0.704229	-0.204493	1	2	1	1	2	1
1	101	19	1	28	50	49	3	3	3	3	3	3	0.670707	5	5	5	0.962094	5.66026	5.35897	5.42208	27.0833	44.3205	44.7308	0.291387	0.660256	-0.916667	-5.67949	-4.26923	0.19239	-1.244	-1.65493	-0.267105	-3.74992	-2.81879	-0.605235	-1.09268	-0.821359	-0.176358	1	2	2	2	1	1
1	8	25	2	19	24	38	3	2	1	3	4	4	0.993407	5	7	8	0.962094	5.66026	5.35897	5.42208	27.0833	44.3205	44.7308	-0.0313126	0.660256	8.08333	20.3205	6.73077	-0.0206744	-0.210758	-0.636289	-0.25311	13.4167	4.44403	5.33707	-0.420114	-0.139154	-0.167118	1	1	1	1	2	1
1	80	18	1	32	36	37	2	1	2	3	2	2	1.03464	6	6	5	0.962094	5.66026	5.35897	5.42208	27.0833	44.3205	44.7308	-0.0725426	-0.339744	-4.91667	8.32051	7.73077	0.0246459	-0.56081	-0.603592	0.356668	-2.82684	-2.62648	1.67041	0.205066	0.190532	-0.121176	2	2	1	1	2	2
1	62	44	2	25	46	45	4	2	2	5	2	2	0.810318	6	5	5	0.962094	5.66026	5.35897	5.42208	27.0833	44.3205	44.7308	0.151776	-0.339744	2.08333	-1.67949	-0.269231	-0.051565	-0.0408629	-0.254906	0.316201	0.570595	0.0914694	-0.707799	0.0866028	0.0138829	-0.107427	2	1	2	2	1	2
1	4	22	1	16	26	22	3	3	3	3	3	3	0.974802	5	5	5	0.962094	5.66026	5.35897	5.42208	27.0833	44.3205	44.7308	-0.0127076	0.660256	11.0833	18.3205	22.7308	-0.00839029	-0.288854	-0.23281	-0.140843	12.0962	15.0081	7.31784	-0.153714	-0.190718	-0.0929924	1	1	1	1	2	1
1	142	18	2	17	34	45	2	5	3	2	5	3	0.973097	5	5	5	0.962094	5.66026	5.35897	5.42208	27.0833	44.3205	44.7308	-0.0110026	0.660256	10.0833	10.3205	-0.269231	-0.00726456	0.00296225	-0.113553	-0.110943	6.81418	-0.177761	6.65759	-0.074974	0.00195584	-0.073251	1	1	1	2	2	1
1	115	20	2	32	61	54	3	3	3	4	3	3	1.00422	6	5	5	0.962094	5.66026	5.35897	5.42208	27.0833	44.3205	44.7308	-0.0421226	-0.339744	-4.91667	-16.6795	-9.26923	0.0143109	0.390444	0.702584	0.207103	5.66675	3.14916	1.67041	-0.238698	-0.132651	-0.0703619	2	2	2	2	2	2
1	154	18	2	19	44	49	3	3	1	3	3	1	0.974205	5	5	5	0.962094	5.66026	5.35897	5.42208	27.0833	44.3205	44.7308	-0.0121106	0.660256	8.08333	0.320513	-4.26923	-0.00799612	0.0517031	-0.00388161	-0.0978943	0.211621	-2.81879	5.33707	-0.00256286	0.0341373	-0.0646353	1	1	2	2	2	1
1	74	19	1	28	23	35	2	3	3	2	4	4	0.856715	5	6	6	0.962094	5.66026	5.35897	5.42208	27.0833	44.3205	44.7308	0.105379	0.660256	-0.916667	21.3205	9.73077	0.0695774	1.02542	2.24674	-0.0965978	14.077	6.4248	-0.605235	1.48343	0.677042	-0.0637793	1	2	1	1	1	1
1	22	19	2	27	45	45	2	3	2	2	4	4	1.52145	5	6	7	0.962094	5.66026	5.35897	5.42208	27.0833	44.3205	44.7308	-0.559354	0.660256	0.0833333	-0.679487	-0.269231	-0.369317	0.150595	0.380074	-0.0466128	-0.448636	-0.177761	0.0550214	0.250946	0.0994315	-0.0307764	1	2	2	2	2	1
1	111	19	2	28	50	49	3	3	3	3	3	3	0.918228	5	5	5	0.962094	5.66026	5.35897	5.42208	27.0833	44.3205	44.7308	0.0438664	0.660256	-0.916667	-5.67949	-4.26923	0.0289631	-0.187276	-0.249138	-0.0402108	-3.74992	-2.81879	-0.605235	-0.164495	-0.12365	-0.0265495	1	2	2	2	1	1
1	44	21	2	27	40	46	3	4	3	4	4	2	0.92715	6	5	4	0.962094	5.66026	5.35897	5.42208	27.0833	44.3205	44.7308	0.0349444	-0.339744	0.0833333	4.32051	-1.26923	-0.0118721	-0.0443525	0.150978	0.00291203	-1.46787	0.431213	-0.028312	-0.0512937	0.0150685	-0.000989344	2	2	1	2	1	2
1	65	19	2	22	53	34	1	3	2	1	3	2	0.962098	5	5	5	0.962094	5.66026	5.35897	5.42208	27.0833	44.3205	44.7308	-3.63014e-06	0.660256	5.08333	-8.67949	10.7308	-2.39682e-06	-3.89542e-05	3.15077e-05	-1.84532e-05	-5.73069	7.08506	3.3563	2.08032e-05	-2.57197e-05	-1.21838e-05	1	1	2	1	2	1
1	26	19	2	27	37	41	3	2	2	4	3	2	1.07506	6	6	5	0.962094	5.66026	5.35897	5.42208	27.0833	44.3205	44.7308	-0.112966	-0.339744	0.0833333	7.32051	3.73077	0.0383793	-0.421449	-0.826966	-0.0094138	-2.4871	-1.2675	-0.028312	0.280957	0.143184	0.00319828	2	2	1	1	2	2
1	160	18	2	19	34	51	2	3	2	3	4	3	0.965305	6	6	6	0.962094	5.66026	5.35897	5.42208	27.0833	44.3205	44.7308	-0.00321063	-0.339744	8.08333	10.3205	-6.26923	0.00109079	0.0201282	-0.0331353	-0.0259526	-3.50633	2.12993	-2.74626	0.0112575	-0.00683842	0.00881723	2	1	1	2	2	2
1	52	19	2	24	56	43	1	4	4	1	4	5	0.952343	5	5	6	0.962094	5.66026	5.35897	5.42208	27.0833	44.3205	44.7308	0.00975137	0.660256	3.08333	-11.6795	1.73077	0.0064384	0.0168774	-0.113891	0.0300667	-7.71146	1.14275	2.03579	-0.0751973	0.0111434	0.0198517	1	1	2	1	2	1
1	127	27	2	18	27	31	3	3	3	3	3	3	0.958548	5	5	5	0.962094	5.66026	5.35897	5.42208	27.0833	44.3205	44.7308	0.00354637	0.660256	9.08333	17.3205	13.7308	0.00234151	0.0486944	0.0614249	0.0322129	11.436	9.06583	5.99733	0.0405562	0.0321508	0.0212687	1	1	1	1	2	1
1	103	38	1	27	56	48	3	3	3	4	5	5	1.97531	6	7	7	0.962094	5.66026	5.35897	5.42208	27.0833	44.3205	44.7308	-1.01322	-0.339744	0.0833333	-11.6795	-3.26923	0.344234	3.31244	11.8339	-0.0844348	3.96803	1.1107	-0.028312	-4.02048	-1.12538	0.0286862	2	2	2	2	2	2
1	32	26	2	30	49	38	2	2	2	2	3	3	0.98629	5	6	6	0.962094	5.66026	5.35897	5.42208	27.0833	44.3205	44.7308	-0.0241956	0.660256	-2.91667	-4.67949	6.73077	-0.0159753	-0.162855	0.113223	0.0705706	-3.08966	4.44403	-1.92575	0.0747563	-0.107526	0.0465947	1	2	2	1	2	1
1	140	19	1	26	56	50	4	5	3	5	4	4	1.09651	6	4	6	0.962094	5.66026	5.35897	5.42208	27.0833	44.3205	44.7308	-0.134421	-0.339744	1.08333	-11.6795	-5.26923	0.0456685	0.708293	1.56996	-0.145622	3.96803	1.79019	-0.368056	-0.533385	-0.240638	0.0494743	2	2	2	2	2	2
1	50	19	1	26	55	36	2	2	2	2	2	2	0.891567	5	5	5	0.962094	5.66026	5.35897	5.42208	27.0833	44.3205	44.7308	0.0705274	0.660256	1.08333	-10.6795	8.73077	0.0465661	0.615758	-0.753196	0.0764047	-7.0512	5.76455	0.715278	-0.497303	0.406558	0.0504467	1	2	2	1	1	1
0	104	48	2	29	31	35	3	4	4	3	2	2	1.01783	5	3	3	0.962094	5.66026	5.35897	5.42208	27.0833	44.3205	44.7308	-0.0557336	0.660256	-1.91667	13.3205	9.73077	-0.0367985	-0.542331	-0.742401	0.106823	8.79495	6.4248	-1.26549	-0.490175	-0.358078	0.0705304	1	2	1	1	2	1
1	41	21	2	26	56	52	2	5	5	2	5	5	0.847497	5	5	5	0.962094	5.66026	5.35897	5.42208	27.0833	44.3205	44.7308	0.114597	0.660256	1.08333	-11.6795	-7.26923	0.0756636	-0.833035	-1.33844	0.124147	-7.71146	-4.79956	0.715278	-0.883713	-0.550017	0.081969	1	2	2	2	1	1
1	128	20	2	28	50	49	3	3	3	3	3	3	1.11382	5	5	5	0.962094	5.66026	5.35897	5.42208	27.0833	44.3205	44.7308	-0.151723	0.660256	-0.916667	-5.67949	-4.26923	-0.100176	0.647739	0.861707	0.139079	-3.74992	-2.81879	-0.605235	0.568947	0.427674	0.0918279	1	2	2	2	2	1
0	57	19	1	21	48	39	1	3	4	1	3	4	0.93511	5	5	5	0.962094	5.66026	5.35897	5.42208	27.0833	44.3205	44.7308	0.0269844	0.660256	6.08333	-3.67949	5.73077	0.0178166	0.154641	-0.0992886	0.164155	-2.4294	3.78378	4.01656	-0.065556	0.102103	0.108384	1	1	2	1	1	1
1	147	19	2	29	65	60	3	4	3	4	4	4	0.769218	6	5	6	0.962094	5.66026	5.35897	5.42208	27.0833	44.3205	44.7308	0.192876	-0.339744	-1.91667	-20.6795	-15.2692	-0.0655285	-2.94507	-3.98858	-0.36968	7.02572	5.18762	0.651175	1.3551	1.00057	0.125596	2	2	2	2	1	2
1	155	19	1	26	34	45	2	4	4	4	2	2	1.06075	7	3	3	0.962094	5.66026	5.35897	5.42208	27.0833	44.3205	44.7308	-0.0986506	-1.33974	1.08333	10.3205	-0.269231	0.132167	0.0265598	-1.01813	-0.106872	-13.8268	0.3607	-1.45139	1.36403	-0.0355833	0.14318	2	2	1	2	2	2
1	151	19	1	28	37	40	4	2	2	1	3	3	1.00918	2	6	6	0.962094	5.66026	5.35897	5.42208	27.0833	44.3205	44.7308	-0.0470826	3.66026	-0.916667	7.32051	4.73077	-0.172334	-0.222737	-0.344669	0.0431591	26.795	17.3158	-3.35524	-1.26158	-0.815275	0.157973	1	2	1	1	2	1
1	145	19	2	33	50	42	2	2	2	3	5	5	0.882965	6	8	8	0.962094	5.66026	5.35897	5.42208	27.0833	44.3205	44.7308	0.0791294	-0.339744	-5.91667	-5.67949	2.73077	-0.0268837	0.216084	-0.449414	-0.468182	1.92957	-0.927761	2.01015	0.152686	-0.0734132	0.159062	2	2	2	1	1	2
1	130	22	2	26	36	55	3	5	#NULL!	5	5	5	1.07812	7	5	#NULL!	0.962094	5.66026	5.35897	5.42208	27.0833	44.3205	44.7308	-0.116024	-1.33974	1.08333	8.32051	-10.2692	0.155442	1.19147	-0.965376	-0.125692	-11.1474	13.7581	-1.45139	1.29336	-1.59627	0.168395	2	2	1	2	2	2
1	51	18	2	24	54	43	2	2	2	3	2	1	1.17955	6	5	4	0.962094	5.66026	5.35897	5.42208	27.0833	44.3205	44.7308	-0.217451	-0.339744	3.08333	-9.67949	1.73077	0.0738775	-0.376357	2.10481	-0.670473	3.28854	-0.588018	-1.04754	-0.715096	0.127865	0.227789	2	1	2	1	2	2
1	157	19	1	36	53	52	3	2	1	4	1	2	0.86772	6	4	6	0.962094	5.66026	5.35897	5.42208	27.0833	44.3205	44.7308	0.0943744	-0.339744	-8.91667	-8.67949	-7.26923	-0.0320631	-0.686029	-0.819121	-0.841505	2.9488	2.46967	3.02938	0.278291	0.233074	0.285896	2	2	2	2	1	2
1	27	18	1	25	33	37	2	3	2	2	1	1	0.753267	5	3	4	0.962094	5.66026	5.35897	5.42208	27.0833	44.3205	44.7308	0.208827	0.660256	2.08333	11.3205	7.73077	0.13788	1.6144	2.36403	0.435057	7.47444	5.10429	1.37553	1.56087	1.06592	0.287249	1	1	1	1	1	1
1	89	26	1	15	36	33	2	2	2	2	2	2	0.924382	5	5	5	0.962094	5.66026	5.35897	5.42208	27.0833	44.3205	44.7308	0.0377124	0.660256	12.0833	8.32051	11.7308	0.0248998	0.442395	0.313786	0.455691	5.49367	7.74532	7.9781	0.207179	0.292094	0.300873	1	1	1	1	1	1
1	126	20	1	26	43	40	3	4	3	3	5	5	0.522967	5	6	7	0.962094	5.66026	5.35897	5.42208	27.0833	44.3205	44.7308	0.439127	0.660256	1.08333	1.32051	4.73077	0.289937	2.07741	0.579873	0.475721	0.871877	3.12352	0.715278	0.382865	1.37162	0.314098	1	2	1	1	1	1
1	85	21	2	24	51	53	1	3	3	2	5	5	1.31414	6	7	7	0.962094	5.66026	5.35897	5.42208	27.0833	44.3205	44.7308	-0.352044	-0.339744	3.08333	-6.67949	-8.26923	0.119605	2.91113	2.35147	-1.08547	2.26931	2.80942	-1.04754	-0.798897	-0.989038	0.368781	2	1	2	2	2	2
1	16	58	1	25	38	43	1	2	2	3	2	2	1.09975	7	5	5	0.962094	5.66026	5.35897	5.42208	27.0833	44.3205	44.7308	-0.137656	-1.33974	2.08333	6.32051	1.73077	0.184423	-0.23825	-0.870054	-0.286783	-8.46787	-2.31879	-2.79113	1.16565	0.319194	0.384215	2	1	1	1	2	2
1	134	19	2	30	42	42	2	3	2	5	3	2	0.902412	8	5	5	0.962094	5.66026	5.35897	5.42208	27.0833	44.3205	44.7308	0.0596824	-2.33974	-2.91667	2.32051	2.73077	-0.139641	0.162979	0.138494	-0.174074	-5.4294	-6.3893	6.82425	-0.32404	-0.381329	0.407288	2	2	1	1	1	2
1	39	20	2	32	58	62	3	4	2	3	4	2	1.08913	5	5	5	0.962094	5.66026	5.35897	5.42208	27.0833	44.3205	44.7308	-0.127038	0.660256	-4.91667	-13.6795	-17.2692	-0.0838774	2.19384	1.73781	0.624602	-9.03197	-11.4021	-3.24626	1.1474	1.4485	0.412397	1	2	2	2	2	1
1	119	19	1	18	39	41	2	2	2	4	2	2	0.999013	7	5	5	0.962094	5.66026	5.35897	5.42208	27.0833	44.3205	44.7308	-0.0369186	-1.33974	9.08333	5.32051	3.73077	0.0494615	-0.137735	-0.196426	-0.335344	-7.12812	-4.99827	-12.1693	0.263161	0.184529	0.449275	2	1	1	1	2	2
1	46	19	2	30	47	40	2	3	2	3	4	2	0.466352	6	6	5	0.962094	5.66026	5.35897	5.42208	27.0833	44.3205	44.7308	0.495742	-0.339744	-2.91667	-2.67949	4.73077	-0.168425	2.34524	-1.32834	-1.44592	0.910339	-1.60725	0.990919	0.451293	-0.796781	0.49124	2	2	2	1	1	2
1	158	19	2	32	52	53	4	2	2	5	4	4	0.610165	6	7	7	0.962094	5.66026	5.35897	5.42208	27.0833	44.3205	44.7308	0.351929	-0.339744	-4.91667	-7.67949	-8.26923	-0.119566	-2.91019	-2.70264	-1.73032	2.60906	2.80942	1.67041	0.918204	0.988717	0.587865	2	2	2	2	1	2
1	118	19	2	31	60	60	3	2	1	3	3	1	1.18957	5	6	5	0.962094	5.66026	5.35897	5.42208	27.0833	44.3205	44.7308	-0.227473	0.660256	-3.91667	-15.6795	-15.2692	-0.15019	3.47333	3.56665	0.890934	-10.3525	-10.0816	-2.586	2.35491	2.29329	0.588245	1	2	2	2	2	1
1	138	19	2	29	57	59	1	5	4	3	5	5	0.729952	7	5	6	0.962094	5.66026	5.35897	5.42208	27.0833	44.3205	44.7308	0.232142	-1.33974	-1.91667	-12.6795	-14.2692	-0.311011	-3.31249	-2.94345	-0.44494	16.9873	19.1171	2.56784	3.94346	4.43789	0.596105	2	2	2	2	1	2
1	45	24	1	22	34	33	3	4	2	3	2	2	0.782068	5	3	#NULL!	0.962094	5.66026	5.35897	5.42208	27.0833	44.3205	44.7308	0.180026	0.660256	5.08333	10.3205	11.7308	0.118864	2.11185	1.85796	0.915134	6.81418	7.74532	3.3563	1.22673	1.39436	0.604223	1	1	1	1	1	1
1	9	18	1	17	37	34	3	2	2	2	3	2	0.925718	4	6	5	0.962094	5.66026	5.35897	5.42208	27.0833	44.3205	44.7308	0.0363764	1.66026	10.0833	7.32051	10.7308	0.0603941	0.390346	0.266294	0.366795	12.1539	17.8158	16.7409	0.442116	0.648075	0.608974	1	1	1	1	1	1
1	124	20	2	41	73	66	1	3	3	3	5	5	0.927632	7	7	7	0.962094	5.66026	5.35897	5.42208	27.0833	44.3205	44.7308	0.0344624	-1.33974	-13.9167	-28.6795	-21.2692	-0.0461707	-0.732988	-0.988363	-0.479601	38.4232	28.4953	18.6448	1.32415	0.982016	0.642543	2	2	2	2	1	2
1	90	22	2	37	30	49	3	5	4	3	5	5	1.07011	5	5	6	0.962094	5.66026	5.35897	5.42208	27.0833	44.3205	44.7308	-0.108016	0.660256	-9.91667	14.3205	-4.26923	-0.071318	0.461144	-1.54684	1.07115	9.45521	-2.81879	-6.54754	-1.02131	0.304473	0.707237	1	2	1	2	2	1
1	37	22	1	16	36	31	2	2	2	3	2	1	1.15129	6	5	4	0.962094	5.66026	5.35897	5.42208	27.0833	44.3205	44.7308	-0.189201	-0.339744	11.0833	8.32051	13.7308	0.0642797	-2.59787	-1.57425	-2.09697	-2.82684	-4.66494	-3.76549	0.53484	0.88261	0.712433	2	1	1	1	2	2
1	59	29	1	30	59	56	2	2	3	2	1	2	1.33483	5	4	4	0.962094	5.66026	5.35897	5.42208	27.0833	44.3205	44.7308	-0.372741	0.660256	-2.91667	-14.6795	-11.2692	-0.246104	4.2005	5.47164	1.08716	-9.69223	-7.44058	-1.92575	3.61269	2.77341	0.717804	1	2	2	2	2	1
0	71	18	2	21	44	40	2	2	2	2	2	2	0.772747	5	5	5	0.962094	5.66026	5.35897	5.42208	27.0833	44.3205	44.7308	0.189347	0.660256	6.08333	0.320513	4.73077	0.125018	0.895759	0.0606883	1.15186	0.211621	3.12352	4.01656	0.0400698	0.59143	0.760525	1	1	2	1	1	1
1	143	19	1	17	24	25	4	1	2	4	3	2	0.845215	5	7	5	0.962094	5.66026	5.35897	5.42208	27.0833	44.3205	44.7308	0.116879	0.660256	10.0833	20.3205	19.7308	0.0771704	2.30612	2.37505	1.17853	13.4167	13.0274	6.65759	1.56814	1.52263	0.778134	1	1	1	1	1	1
1	28	21	2	24	44	42	1	2	2	3	3	2	1.15938	7	6	5	0.962094	5.66026	5.35897	5.42208	27.0833	44.3205	44.7308	-0.197288	-1.33974	3.08333	0.320513	2.73077	0.264315	-0.538747	-0.0632332	-0.608304	-0.429405	-3.65853	-4.13088	0.0847163	0.721783	0.814971	2	1	2	1	2	2
1	100	19	2	51	59	54	4	2	2	5	5	5	0.847267	6	8	8	0.962094	5.66026	5.35897	5.42208	27.0833	44.3205	44.7308	0.114827	-0.339744	-23.9167	-14.6795	-9.26923	-0.0390119	-1.06436	-1.68561	-2.74629	4.98726	3.14916	8.12553	0.572674	0.36161	0.933034	2	2	2	2	1	2
1	98	19	1	16	56	48	2	3	3	3	2	2	1.21956	6	4	4	0.962094	5.66026	5.35897	5.42208	27.0833	44.3205	44.7308	-0.257468	-0.339744	11.0833	-11.6795	-3.26923	0.087473	0.841721	3.00709	-2.8536	3.96803	1.1107	-3.76549	-1.02164	-0.285969	0.969492	2	1	2	2	2	2
1	30	21	2	39	44	49	3	3	2	2	4	3	1.01328	4	6	6	0.962094	5.66026	5.35897	5.42208	27.0833	44.3205	44.7308	-0.0511856	1.66026	-11.9167	0.320513	-4.26923	-0.0849813	0.218523	-0.0164057	0.609962	0.532133	-7.08802	-19.7847	-0.0272376	0.362805	1.01269	1	2	2	2	2	1
1	105	24	2	23	51	61	2	2	1	4	1	1	1.15323	7	4	5	0.962094	5.66026	5.35897	5.42208	27.0833	44.3205	44.7308	-0.191139	-1.33974	4.08333	-6.67949	-16.2692	0.256077	3.10968	1.27671	-0.780483	8.9488	21.7966	-5.47062	-1.71046	-4.16617	1.04565	2	1	2	2	2	2
1	18	18	1	15	39	47	2	2	3	2	2	3	0.803435	5	5	5	0.962094	5.66026	5.35897	5.42208	27.0833	44.3205	44.7308	0.158659	0.660256	12.0833	5.32051	-2.26923	0.104756	-0.360035	0.844149	1.91713	3.5129	-1.49827	7.9781	0.557355	-0.237715	1.2658	1	1	1	2	1	1
1	1	21	2	30	35	53	3	3	3	2	4	3	1.22599	4	6	5	0.962094	5.66026	5.35897	5.42208	27.0833	44.3205	44.7308	-0.263893	1.66026	-2.91667	9.32051	-8.26923	-0.438129	2.18219	-2.45961	0.769687	15.4744	-13.729	-4.84241	-4.08359	3.62299	1.27788	1	2	1	2	2	1
1	13	18	2	22	38	39	2	4	3	2	5	5	0.55663	5	6	7	0.962094	5.66026	5.35897	5.42208	27.0833	44.3205	44.7308	0.405464	0.660256	5.08333	6.32051	5.73077	0.26771	2.32362	2.56274	2.06111	4.17316	3.78378	3.3563	1.69207	1.53419	1.36086	1	1	1	1	1	1
0	49	22	2	41	43	51	2	5	5	5	5	5	0.915368	8	5	5	0.962094	5.66026	5.35897	5.42208	27.0833	44.3205	44.7308	0.0467264	-2.33974	-13.9167	1.32051	-6.26923	-0.109328	-0.292938	0.0617028	-0.650275	-3.08966	14.6684	32.5614	-0.144369	0.685401	1.52148	2	2	1	2	1	2
1	70	19	2	33	58	57	3	3	4	4	4	4	0.184567	6	6	5	0.962094	5.66026	5.35897	5.42208	27.0833	44.3205	44.7308	0.777527	-0.339744	-5.91667	-13.6795	-12.2692	-0.26416	-9.53966	-10.6362	-4.60037	4.64752	4.16839	2.01015	3.61357	3.24104	1.56295	2	2	2	2	1	2
1	2	29	1	15	34	38	2	3	3	4	4	4	1.08071	7	6	6	0.962094	5.66026	5.35897	5.42208	27.0833	44.3205	44.7308	-0.118614	-1.33974	12.0833	10.3205	6.73077	0.158912	-0.798361	-1.22415	-1.43325	-13.8268	-9.0175	-16.1886	1.64005	1.0696	1.92018	2	1	1	1	2	2
1	149	19	2	31	68	59	1	3	2	5	5	5	0.750933	9	7	8	0.962094	5.66026	5.35897	5.42208	27.0833	44.3205	44.7308	0.211161	-3.33974	-3.91667	-23.6795	-14.2692	-0.705225	-3.01311	-5.00019	-0.827049	79.0834	47.6556	13.0807	16.6994	10.063	2.76213	2	2	2	2	1	2
0	20	44	2	18	38	50	3	3	3	3	4	4	0.406272	5	6	6	0.962094	5.66026	5.35897	5.42208	27.0833	44.3205	44.7308	0.555822	0.660256	9.08333	6.32051	-5.26923	0.366985	-2.92876	3.51308	5.04872	4.17316	-3.47904	5.99733	2.31954	-1.93373	3.33345	1	1	1	2	1	1
1	91	73	1	40	61	68	4	4	4	4	4	4	1.47302	5	5	5	0.962094	5.66026	5.35897	5.42208	27.0833	44.3205	44.7308	-0.510926	0.660256	-12.9167	-16.6795	-23.2692	-0.337342	11.8888	8.52198	6.59946	-11.0127	-15.3637	-8.52831	5.62669	7.84969	4.35733	1	2	2	2	2	1
1	75	27	2	39	56	56	4	5	4	2	4	4	1.11267	3	4	5	0.962094	5.66026	5.35897	5.42208	27.0833	44.3205	44.7308	-0.150578	2.66026	-11.9167	-11.6795	-11.2692	-0.400575	1.69689	1.75867	1.79438	-31.0704	-29.979	-31.7014	4.67851	4.51417	4.77352	1	2	2	2	2	1
1	14	19	2	24	29	29	3	3	2	5	3	3	2.14091	7	5	6	0.962094	5.66026	5.35897	5.42208	27.0833	44.3205	44.7308	-1.17882	-1.33974	3.08333	15.3205	15.7308	1.57931	-18.5437	-18.0601	-3.63469	-20.5256	-21.0752	-4.13088	24.1959	24.8438	4.86955	2	1	1	1	2	2
1	42	20	2	55	53	55	4	5	3	5	5	5	0.385605	6	5	7	0.962094	5.66026	5.35897	5.42208	27.0833	44.3205	44.7308	0.576489	-0.339744	-27.9167	-8.67949	-10.2692	-0.195859	-5.9201	-5.00363	-16.0937	2.9488	3.48891	9.48451	1.69995	2.01132	5.46772	2	2	2	2	1	2
1	7	20	2	39	49	40	3	2	2	5	5	5	0.612548	7	8	8	0.962094	5.66026	5.35897	5.42208	27.0833	44.3205	44.7308	0.349546	-1.33974	-11.9167	-4.67949	4.73077	-0.468303	1.65362	-1.6357	-4.16543	6.26931	-6.33802	15.9653	2.19142	-2.21543	5.5806	2	2	2	1	1	2
1	137	22	2	40	62	46	2	2	2	4	1	1	0.621593	7	4	4	0.962094	5.66026	5.35897	5.42208	27.0833	44.3205	44.7308	0.340501	-1.33974	-12.9167	-17.6795	-1.26923	-0.456185	-0.432175	-6.01989	-4.39814	23.686	1.70044	17.305	8.06511	0.579003	5.89238	2	2	2	2	1	2
0	148	19	2	15	33	32	2	2	2	5	2	2	1.19983	8	5	5	0.962094	5.66026	5.35897	5.42208	27.0833	44.3205	44.7308	-0.237738	-2.33974	12.0833	11.3205	12.7308	0.556245	-3.02658	-2.69131	-2.87266	-26.4871	-29.7867	-28.2719	6.29698	7.08143	6.72129	2	1	1	1	2	2
1	63	48	2	20	26	24	2	3	2	4	2	2	1.69223	7	4	5	0.962094	5.66026	5.35897	5.42208	27.0833	44.3205	44.7308	-0.730141	-1.33974	7.08333	18.3205	20.7308	0.978201	-15.1364	-13.3766	-5.17183	-24.5448	-27.7739	-9.48985	17.9211	20.2789	6.92893	2	1	1	1	2	2
1	146	22	1	15	44	42	1	2	2	3	3	4	1.41285	7	6	7	0.962094	5.66026	5.35897	5.42208	27.0833	44.3205	44.7308	-0.450761	-1.33974	12.0833	0.320513	2.73077	0.603904	-1.23092	-0.144475	-5.44669	-0.429405	-3.65853	-16.1886	0.193559	1.64912	7.29717	2	1	2	1	2	2
0	11	19	2	33	37	36	2	3	3	5	4	4	0.393092	8	6	6	0.962094	5.66026	5.35897	5.42208	27.0833	44.3205	44.7308	0.569002	-2.33974	-5.91667	7.32051	8.73077	-1.33132	4.96783	4.16539	-3.3666	-17.1281	-20.4278	13.8435	-9.74594	-11.6234	7.87697	2	2	1	1	1	2
1	102	19	1	14	29	38	3	1	1	2	1	1	0.592262	4	5	5	0.962094	5.66026	5.35897	5.42208	27.0833	44.3205	44.7308	0.369832	1.66026	13.0833	15.3205	6.73077	0.614017	2.48926	5.66602	4.83864	25.436	11.1748	21.7217	9.40705	4.1328	8.03338	1	1	1	1	1	1
1	83	22	2	40	43	55	1	4	3	5	4	5	0.774972	9	5	7	0.962094	5.66026	5.35897	5.42208	27.0833	44.3205	44.7308	0.187122	-3.33974	-12.9167	1.32051	-10.2692	-0.624941	-1.9216	0.247097	-2.417	-4.41017	34.2966	43.1384	-0.825242	6.41766	8.07215	2	2	1	2	1	2
1	72	19	1	45	39	48	2	1	3	4	4	4	0.615633	7	8	6	0.962094	5.66026	5.35897	5.42208	27.0833	44.3205	44.7308	0.346461	-1.33974	-17.9167	5.32051	-3.26923	-0.464169	-1.13266	1.84335	-6.20743	-7.12812	4.37993	24.0037	-2.46962	1.51748	8.31637	2	2	1	2	1	2
1	129	19	2	55	74	79	2	2	2	5	4	3	0.58689	8	7	6	0.962094	5.66026	5.35897	5.42208	27.0833	44.3205	44.7308	0.375204	-2.33974	-27.9167	-29.6795	-34.2692	-0.877882	-12.858	-11.1359	-10.4745	69.4424	80.1812	65.3178	26.0551	30.0843	24.5075	2	2	2	2	1	2
1	69	19	2	54	73	58	2	4	3	5	5	5	0.357377	8	6	7	0.962094	5.66026	5.35897	5.42208	27.0833	44.3205	44.7308	0.604717	-2.33974	-26.9167	-28.6795	-13.2692	-1.41488	-8.02413	-17.343	-16.277	67.1026	31.0466	62.9781	40.5781	18.7744	38.0839	2	2	2	2	1	2
